# Supplementary material for: Oxidative Stress and Nuclear Reprogramming: A Pilot Study of the Effects of Reactive Oxygen Species on Architectural and Epigenetic Landscapes
Source: Int J Mol Sci. 2022 Dec 21;24(1):153. doi: 10.3390/ijms24010153 (PMC9820425; doi:10.3390/ijms24010153)
Supplement: Supplementary file 1 [file ijms-24-00153-s001.zip]

Archive with 1 entries (1 files):
- ijms-2054384-supplementary.pdf
